# Supplementary material for: The Effect of Innovation Capabilities of Health Care Organizations on the Quality of Health Information Technology: Model Development With Cross-sectional Data
Source: JMIR Med Inform. 2021 Mar 15;9(3):e23306. doi: 10.2196/23306 (PMC8077601; doi:10.2196/23306)
Supplement: Multimedia Appendix 2 [file medinform_v9i3e23306_app2.xlsx]

## Sheet: WCS
Multimedia Appendix 2. Workflow Composite Score (WCS): Structure and underlying items (questionnaire part B).
Each item of the questionnaire part B is assigned to one descriptor (“Functions”, “Data & Information”, “Distribution” or “Integration & Interoperability”) and to one or more clinical processes (“Admission”, “Ward Rounds”, “Pre-Surgery”, “Post-Surgery” and “Discharge”) – For example, CPOE functions are deemed relevant in all clinical processes while a function for writing discharge letter is only…
Item	Response Options		Weights
		Descriptor	Admission	Ward Rounds	Pre-Surgery	Post-Surgery	Discharge
Documentation functions: Does your hospital provide an IT function for writing discharge summaries (doctor's letters)?	No, and it is not yet planned either / It is planned, but implementation has not yet started / Implementation started or resources allocated / Fully implemented in at least one clinical unit / Implemented and available in … % of all relevant clinical units	Functions					0.0182912
Documentation functions: Does your hospital provide an IT function for writing physician notes (medical reports)?	No, and it is not yet planned either / It is planned, but implementation has not yet started / Implementation started or resources allocated / Fully implemented in at least one clinical unit / Implemented and available in … % of all relevant clinical units		0.00482199		0.00411904	0.00471549	0.0045728
Documentation functions: Does your hospital provide an IT function for basic medical documentation (patient master data, diagnoses and therapies etc.)? a	No, and it is not yet planned either / It is planned, but implementation has not yet started / Implementation started or resources allocated / Fully implemented in at least one clinical unit / Implemented and available in … % of all relevant clinical units		0.00482199	0.00621693	0.00411904	0.00471549	0.0045728
Documentation functions: Does your hospital provide an IT function for doing nursing assessments?	No, and it is not yet planned either / It is planned, but implementation has not yet started / Implementation started or resources allocated / Fully implemented in at least one clinical unit / Implemented and available in … % of all relevant clinical units		0.00482199	0.00621693	0.00411904	0.00471549	0.0045728
Documentation functions: Does your hospital provide an IT function for operation notes in surgery (surgery documentation)?	No, and it is not yet planned either / It is planned, but implementation has not yet started / Implementation started or resources allocated / Fully implemented in at least one clinical unit / Implemented and available in … % of all relevant clinical units				0.00795501	0.00943097
Documentation functions: Does your hospital provide an IT function for anesthesia documentation?	No, and it is not yet planned either / It is planned, but implementation has not yet started / Implementation started or resources allocated / Fully implemented in at least one clinical unit / Implemented and available in … % of all relevant clinical units				0.0133152	0.00943097
Documentation functions: Does your hospital provide an IT function for ICU documentation ("PDMS")?	No, and it is not yet planned either / It is planned, but implementation has not yet started / Implementation started or resources allocated / Fully implemented in at least one clinical unit / Implemented and available in … % of all relevant clinical units		0.00482199	0.00621693	0.00795501	0.00471549	0.0045728
Documentation functions: Does your hospital provide an IT function for documentation of other therapeutic specialists (e.g. physical therapists)?	No, and it is not yet planned either / It is planned, but implementation has not yet started / Implementation started or resources allocated / Fully implemented in at least one clinical unit / Implemented and available in … % of all relevant clinical units		0.00482199	0.00621693			0.0045728
Documentation functions: Does your hospital provide an IT function for wound assessment and documentation?	No, and it is not yet planned either / It is planned, but implementation has not yet started / Implementation started or resources allocated / Fully implemented in at least one clinical unit / Implemented and available in … % of all relevant clinical units		0.00482199	0.00621693	0.00411904	0.00471549	0.0045728
Documentation functions: Does your hospital provide an IT function for hygiene documentation?	No, and it is not yet planned either / It is planned, but implementation has not yet started / Implementation started or resources allocated / Fully implemented in at least one clinical unit / Implemented and available in … % of all relevant clinical units		0.00482199	0.00621693	0.00411904	0.00471549	0.0045728
CPOE: Does your hospital provide an IT function for order entry and results viewing of laboratory data?	No, and it is not yet planned either / It is planned, but implementation has not yet started / Implementation started or resources allocated / Fully implemented in at least one clinical unit / Implemented and available in … % of all relevant clinical units		0.00527921	0.016336	0.00455837	0.0070963	0.00677433
CPOE: Does your hospital provide an IT function for order entry and results viewing of radiology reports (e.g. realized in conjunction with a RIS)?	No, and it is not yet planned either / It is planned, but implementation has not yet started / Implementation started or resources allocated / Fully implemented in at least one clinical unit / Implemented and available in … % of all relevant clinical units		0.00527921	0.016336	0.00455837	0.0070963	0.00677433
CPOE: Does your hospital provide an IT function for order entry and results viewing of radiology images (e.g. realized in conjunction with a PACS)?	No, and it is not yet planned either / It is planned, but implementation has not yet started / Implementation started or resources allocated / Fully implemented in at least one clinical unit / Implemented and available in … % of all relevant clinical units		0.00527921	0.016336	0.00455837	0.0070963	0.00677433
CPOE: Does your hospital provide an IT function for order entry and results viewing of electrophysiological examinations (e.g. ECG, EEG)?	No, and it is not yet planned either / It is planned, but implementation has not yet started / Implementation started or resources allocated / Fully implemented in at least one clinical unit / Implemented and available in … % of all relevant clinical units		0.00527921	0.016336	0.00455837	0.0070963	0.00677433
CPOE: Does your hospital provide an IT function for order entry and results viewing of sonographic and endoscopic examinations?	No, and it is not yet planned either / It is planned, but implementation has not yet started / Implementation started or resources allocated / Fully implemented in at least one clinical unit / Implemented and available in … % of all relevant clinical units		0.00527921	0.016336	0.00455837	0.0070963	0.00677433
CPOE: Does your hospital provide an IT function for order entry and results viewing of medical councils?	No, and it is not yet planned either / It is planned, but implementation has not yet started / Implementation started or resources allocated / Fully implemented in at least one clinical unit / Implemented and available in … % of all relevant clinical units		0.00527921	0.016336	0.00455837	0.0070963	0.00677433
CDSS: Does your hospital IT system integrate medical guidelines and clinical pathways?	No, and it is not yet planned either / It is planned, but implementation has not yet started / Implementation started or resources allocated / Fully implemented in at least one clinical unit / Implemented and available in … % of all relevant clinical units		0.00527921	0.00621693	0.00455837	0.00608254	0.00524509
CDSS: Does your hospital IT system integrate clinical reminders (e.g. listing of patients for whom treatment measures are still pending)?	No, and it is not yet planned either / It is planned, but implementation has not yet started / Implementation started or resources allocated / Fully implemented in at least one clinical unit / Implemented and available in … % of all relevant clinical units		0.00527921	0.00621693	0.00455837	0.00608254	0.0104902
CDSS: Does your hospital IT system integrate alarms (e.g. lab values outside the normal range)?	No, and it is not yet planned either / It is planned, but implementation has not yet started / Implementation started or resources allocated / Fully implemented in at least one clinical unit / Implemented and available in … % of all relevant clinical units		0.00527921	0.00621693	0.00455837	0.0121651	0.00524509
CDSS: Does your hospital provide an IT function for supporting the pharmaceutical therapy (e.g. drug interaction checker)?	No, and it is not yet planned either / It is planned, but implementation has not yet started / Implementation started or resources allocated / Fully implemented in at least one clinical unit / Implemented and available in … % of all relevant clinical units		0.00527921	0.00621693	0.00455837	0.00608254
CDSS: Does your hospital provide an IT function for accessing clinical databases / medical knowledge at the point of care (e.g. UpToDate or similar products)?	No, and it is not yet planned either / It is planned, but implementation has not yet started / Implementation started or resources allocated / Fully implemented in at least one clinical unit / Implemented and available in … % of all relevant clinical units		0.00527921	0.00621693	0.00455837	0.00608254	0.00524509
CDSS: Does your hospital provide other clinical decision support systems for diagnostics, therapy or nursing that are not related to the medication?	No, and it is not yet planned either / It is planned, but implementation has not yet started / Implementation started or resources allocated / Fully implemented in at least one clinical unit / Implemented and available in … % of all relevant clinical units		0.00527921	0.00621693	0.00455837	0.00608254	0.00524509
Patient Safety Systems: Does your hospital provide an IT function for identifying laboratory samples?	No, and it is not yet planned either / It is planned, but implementation has not yet started / Implementation started or resources allocated / Fully implemented in at least one clinical unit / Implemented and available in … % of all relevant clinical units		0.00527921	0.00621693	0.00320674	0.00630773	0.00617452
Patient Safety Systems: Does your hospital provide an IT function for tracking pharmaceuticals (from the pharmacy until administration)?	No, and it is not yet planned either / It is planned, but implementation has not yet started / Implementation started or resources allocated / Fully implemented in at least one clinical unit / Implemented and available in … % of all relevant clinical units			0.00621693	0.00320674	0.00630773
Patient Safety Systems: Does your hospital provide an IT function for order entry of pharmaceuticals (medication)?	No, and it is not yet planned either / It is planned, but implementation has not yet started / Implementation started or resources allocated / Fully implemented in at least one clinical unit / Implemented and available in … % of all relevant clinical units		0.00527921	0.00621693	0.00320674	0.00630773
Patient Safety Systems: Does your hospital provide an IT function for medication administration (eMAR)?	No, and it is not yet planned either / It is planned, but implementation has not yet started / Implementation started or resources allocated / Fully implemented in at least one clinical unit / Implemented and available in … % of all relevant clinical units		0.00527921		0.00320674	0.00630773
Patient Safety Systems: Does your hospital provide an IT function for identifying patients?	No, and it is not yet planned either / It is planned, but implementation has not yet started / Implementation started or resources allocated / Fully implemented in at least one clinical unit / Implemented and available in … % of all relevant clinical units		0.00527921	0.00621693	0.00641347	0.00630773	0.00617452
Patient Safety Systems: Does your hospital have a critical incident reporting system (CIRS)?	No, and it is not yet planned either / It is planned, but implementation has not yet started / Implementation started or resources allocated / Fully implemented in at least one clinical unit / Implemented and available in … % of all relevant clinical units		0.00527921	0.00621693	0.00320674	0.00630773	0.00617452
Patient Safety Systems: Does your hospital provide an IT function for checklists (e.g. in the OR)?	No, and it is not yet planned either / It is planned, but implementation has not yet started / Implementation started or resources allocated / Fully implemented in at least one clinical unit / Implemented and available in … % of all relevant clinical units		0.00527921	0.00621693	0.00641347	0.00630773	0.00617452
Supply systems: Does your hospital provide an IT function for material logistics using standards (e.g. GTIN, EAN, PZN)?	No, and it is not yet planned either / It is planned, but implementation has not yet started / Implementation started or resources allocated / Fully implemented		0.00421199	0.00500992	0.00393346	0.00578413
Supply systems: Does your hospital provide an IT function for material logistics without standards?	No, and it is not yet planned either / It is planned, but implementation has not yet started / Implementation started or resources allocated / Fully implemented		0.00421199	0.00500992	0.00393346	0.00578413
Supply systems: Does your hospital provide an IT system for the pharmacy?	No, and it is not yet planned either / It is planned, but implementation has not yet started / Implementation started or resources allocated / Fully implemented		0.00421199	0.00500992	0.00393346	0.00578413
Supply systems: Does your hospital provide an IT function for food orders?	No, and it is not yet planned either / It is planned, but implementation has not yet started / Implementation started or resources allocated / Fully implemented		0.00421199	0.00500992	0.00393346	0.00578413
Cross-sectional functions: Does your hospital provide an IT function for the administration of inpatients (admission /transfer / discharge)?	No, and it is not yet planned either / It is planned, but implementation has not yet started / Implementation started or resources allocated / Fully implemented		0.00421199	0.00667989	0.00393346	0.00578413	0.0067238
Cross-sectional functions: Does your hospital provide an IT function for the administration of outpatients?	No, and it is not yet planned either / It is planned, but implementation has not yet started / Implementation started or resources allocated / Fully implemented		0.00421199		0.00393346	0.00578413
Cross-sectional functions: Does your hospital provide an IT function for quality management?	No, and it is not yet planned either / It is planned, but implementation has not yet started / Implementation started or resources allocated / Fully implemented		0.00421199	0.00667989	0.00393346	0.00578413	0.0067238
Cross-sectional functions: Does your hospital IT system integrate an electronic archive?	No, and it is not yet planned either / It is planned, but implementation has not yet started / Implementation started or resources allocated / Fully implemented		0.00421199	0.00667989	0.00393346	0.00578413	0.0067238
Telemedicine & -monitoring: Does your hospital provide an IT function for telemedicine services (e.g. for second opinions or case conferences)	No, and it is not yet planned either / It is planned, but implementation has not yet started / Implementation started or resources allocated / Fully implemented		0.00419103		0.0048068	0.00617489
Telemedicine & -monitoring: Does your hospital provide an IT function for telemonitoring (e.g. for patients with a pacemaker)	No, and it is not yet planned either / It is planned, but implementation has not yet started / Implementation started or resources allocated / Fully implemented		0.00419103			0.00617489	0.00719139
Admission: Does your hospital provide an IT function for triage in the emergency department?	No, and it is not yet planned either / It is planned, but implementation has not yet started / Implementation started or resources allocated / Fully implemented		0.0157785
Admission: Does your hospital provide an IT function for supporting the anamnesis and patient information?	No, and it is not yet planned either / It is planned, but implementation has not yet started / Implementation started or resources allocated / Fully implemented in at least one clinical unit / Implemented and available in … % of all relevant clinical units		0.0157785		0.00691295
Admission: Does your hospital provide an IT function for inpatient allocation management?	No, and it is not yet planned either / It is planned, but implementation has not yet started / Implementation started or resources allocated / Fully implemented		0.0157785		0.00691295	0.00605768	0.00719139
Operating theater: Does your hospital provide an IT function for surgery planning: Scheduling?	Yes / No		0.00492309		0.0182678
Operating theater: Does your hospital provide an IT function for surgery planning: Room allocation?	Yes / No		0.00492309		0.0182678
Operating theater: Does your hospital provide an IT function for surgery planning: Resource planning (materials and staff)?	Yes / No		0.00492309		0.0182678
Discharge: Does your hospital provide an IT function for creating and updating the patients' medication plan?	No, and it is not yet planned either / It is planned, but implementation has not yet started / Implementation started or resources allocated / Fully implemented in at least one clinical unit / Implemented and available in … % of all relevant clinical units						0.0170826
Discharge: Does your hospital provide an IT function for digital dictation?	No, and it is not yet planned either / It is planned, but implementation has not yet started / Implementation started or resources allocated / Fully implemented in at least one clinical unit / Implemented and available in … % of all relevant clinical units						0.0170826
Discharge: Does your hospital provide an IT function for exchanging data with outside practitioners (e.g. portal solutions or shared health records)?	No, and it is not yet planned either / It is planned, but implementation has not yet started / Implementation started or resources allocated / Fully implemented in at least one clinical unit / Implemented and available in … % of all relevant clinical units		0.0103978				0.0170826
Discharge: Does your hospital provide an IT function for creating nursing summaries for subsequent care stages?	No, and it is not yet planned either / It is planned, but implementation has not yet started / Implementation started or resources allocated / Fully implemented in at least one clinical unit / Implemented and available in … % of all relevant clinical units						0.0170826
Are patients able to book appointments online?	Yes / No		0.00663989		0.0048068
Can data obtained in the operating theatre be used to automatically create evaluations and reports for improving procedures?	Yes / No				0.00690786	0.00885499
Which data from previous care stages are electronically available to clinical users? Patient demographics	Yes / No	Data & Information	0.03125
Which data from previous care stages are electronically available to clinical users? Case data ((coded) diagnoses and therapies)	Yes / No		0.03125
Which data from previous care stages are electronically available to clinical users? Observation reports (text)	Yes / No		0.03125
Which data from previous care stages are electronically available to clinical users? Observation reports (images)	Yes / No		0.03125
Which data from previous care stages are electronically available to clinical users? Electrophysiological reports	Yes / No		0.03125
Which data from previous care stages are electronically available to clinical users? Discharge summary (including medication & vital signs)	Yes / No		0.03125
Which data from previous care stages are electronically available to clinical users? Surgery reports	Yes / No		0.03125
Which data from previous care stages are electronically available to clinical users? Other data	Yes / No		0.03125
Which data are electronically available for ward rounds (not mobile, e. g. stationary computers, bedside terminals etc.)? Patient demographics	Yes / No			0.00357143
Which data are electronically available for ward rounds (not mobile, e. g. stationary computers, bedside terminals etc.)? Case data ((coded) diagnoses and therapies)	Yes / No			0.00357143
Which data are electronically available for ward rounds (not mobile, e. g. stationary computers, bedside terminals etc.)? Order entries	Yes / No			0.00357143
Which data are electronically available for ward rounds (not mobile, e. g. stationary computers, bedside terminals etc.)? Observation reports (text)	Yes / No			0.00357143
Which data are electronically available for ward rounds (not mobile, e. g. stationary computers, bedside terminals etc.)? Observation reports (images)	Yes / No			0.00357143
Which data are electronically available for ward rounds (not mobile, e. g. stationary computers, bedside terminals etc.)? Electrophysiological reports	Yes / No			0.00357143
Which data are electronically available for ward rounds (not mobile, e. g. stationary computers, bedside terminals etc.)? Vital signs and medication	Yes / No			0.00357143
Which data are electronically available for ward rounds (not mobile, e. g. stationary computers, bedside terminals etc.)? Warnings	Yes / No			0.00357143
Which data are electronically available for ward rounds (not mobile, e. g. stationary computers, bedside terminals etc.)? Checklists	Yes / No			0.00357143
Which data are electronically available for ward rounds (not mobile, e. g. stationary computers, bedside terminals etc.)? Other data	Yes / No			0.00357143
Which data are electronically available for ward rounds (mobile, e. g. smartphones, tablets, computer on wheels etc.)? Patient demographics	Yes / No			0.0142857
Which data are electronically available for ward rounds (mobile, e. g. smartphones, tablets, computer on wheels etc.)? Case data ((coded) diagnoses and therapies)	Yes / No			0.0142857
Which data are electronically available for ward rounds (mobile, e. g. smartphones, tablets, computer on wheels etc.)? Order entries	Yes / No			0.0142857
Which data are electronically available for ward rounds (mobile, e. g. smartphones, tablets, computer on wheels etc.)? Observation reports (text)	Yes / No			0.0142857
Which data are electronically available for ward rounds (mobile, e. g. smartphones, tablets, computer on wheels etc.)? Observation reports (images)	Yes / No			0.0142857
Which data are electronically available for ward rounds (mobile, e. g. smartphones, tablets, computer on wheels etc.)? Electrophysiological reports	Yes / No			0.0142857
Which data are electronically available for ward rounds (mobile, e. g. smartphones, tablets, computer on wheels etc.)? Vital signs and medication	Yes / No			0.0142857
Which data are electronically available for ward rounds (mobile, e. g. smartphones, tablets, computer on wheels etc.)? Warnings	Yes / No			0.0142857
Which data are electronically available for ward rounds (mobile, e. g. smartphones, tablets, computer on wheels etc.)? Checklists	Yes / No			0.0142857
Which data are electronically available for ward rounds (mobile, e. g. smartphones, tablets, computer on wheels etc.)? Other data	Yes / No			0.0142857
Which data are electronically available for anesthetists, surgeons or surgical nurses before the surgery? Patient demographics	Yes / No				0.025
Which data are electronically available for anesthetists, surgeons or surgical nurses before the surgery? Case data ((coded) diagnoses and therapies)	Yes / No				0.025
Which data are electronically available for anesthetists, surgeons or surgical nurses before the surgery? Order entries	Yes / No				0.025
Which data are electronically available for anesthetists, surgeons or surgical nurses before the surgery? Observation reports (text)	Yes / No				0.025
Which data are electronically available for anesthetists, surgeons or surgical nurses before the surgery? Observation reports (images)	Yes / No				0.025
Which data are electronically available for anesthetists, surgeons or surgical nurses before the surgery? Electrophysiological reports	Yes / No				0.025
Which data are electronically available for anesthetists, surgeons or surgical nurses before the surgery? Vital signs and medication	Yes / No				0.025
Which data are electronically available for anesthetists, surgeons or surgical nurses before the surgery? Warnings	Yes / No				0.025
Which data are electronically available for anesthetists, surgeons or surgical nurses before the surgery? Checklists	Yes / No				0.025
Which data are electronically available for anesthetists, surgeons or surgical nurses before the surgery? Other data	Yes / No				0.025
Which data are electronically available on regular wards after the surgery? Patient demographics	Yes / No			0.00357143		0.0125	0.00416667
Which data are electronically available on regular wards after the surgery? Case data ((coded) diagnoses and therapies)	Yes / No			0.00357143		0.0125	0.00416667
Which data are electronically available on regular wards after the surgery? Order entries	Yes / No			0.00357143		0.0125	0.00416667
Which data are electronically available on regular wards after the surgery? Observation reports (text)	Yes / No			0.00357143		0.0125	0.00416667
Which data are electronically available on regular wards after the surgery? Observation reports (images)	Yes / No			0.00357143		0.0125	0.00416667
Which data are electronically available on regular wards after the surgery? Electrophysiological reports	Yes / No			0.00357143		0.0125	0.00416667
Which data are electronically available on regular wards after the surgery? Vital signs and medication	Yes / No			0.00357143		0.0125	0.00416667
Which data are electronically available on regular wards after the surgery? Warnings	Yes / No			0.00357143		0.0125	0.00416667
Which data are electronically available on regular wards after the surgery? Checklists	Yes / No			0.00357143		0.0125	0.00416667
Which data are electronically available on regular wards after the surgery? Other data	Yes / No			0.00357143		0.0125	0.00416667
Which data are electronically available on ICU's after the surgery? Patient demographics	Yes / No			0.00357143		0.0125	0.00416667
Which data are electronically available on ICU's after the surgery? Case data ((coded) diagnoses and therapies)	Yes / No			0.00357143		0.0125	0.00416667
Which data are electronically available on ICU's after the surgery? Order entries	Yes / No			0.00357143		0.0125	0.00416667
Which data are electronically available on ICU's after the surgery? Observation reports (text)	Yes / No			0.00357143		0.0125	0.00416667
Which data are electronically available on ICU's after the surgery? Observation reports (images)	Yes / No			0.00357143		0.0125	0.00416667
Which data are electronically available on ICU's after the surgery? Electrophysiological reports	Yes / No			0.00357143		0.0125	0.00416667
Which data are electronically available on ICU's after the surgery? Vital signs and medication	Yes / No			0.00357143		0.0125	0.00416667
Which data are electronically available on ICU's after the surgery? Warnings	Yes / No			0.00357143		0.0125	0.00416667
Which data are electronically available on ICU's after the surgery? Checklists	Yes / No			0.00357143		0.0125	0.00416667
Which data are electronically available on ICU's after the surgery? Other data	Yes / No			0.00357143		0.0125	0.00416667
Which data are available electronically for creating the discharge summary? Patient demographics	Yes / No						0.0185185
Which data are available electronically for creating the discharge summary? Case data ((coded) diagnoses and therapies)	Yes / No						0.0185185
Which data are available electronically for creating the discharge summary? Order entries	Yes / No						0.0185185
Which data are available electronically for creating the discharge summary? Observation reports (text)	Yes / No						0.0185185
Which data are available electronically for creating the discharge summary? Observation reports (images)	Yes / No						0.0185185
Which data are available electronically for creating the discharge summary? Electrophysiological reports	Yes / No						0.0185185
Which data are available electronically for creating the discharge summary? Vital signs and medication	Yes / No						0.0185185
Which data are available electronically for creating the discharge summary? Surgery reports	Yes / No						0.0185185
Which data are available electronically for creating the discharge summary? Other data	Yes / No						0.0185185
How many clinical units have stationary access (e.g. via central workplace computers) to their patient data?	in %	Distribution	0.0416667	0.03125	0.0416667	0.0416667	0.0416667
How many clinical units have mobile access (e.g. via smartphones, tablets, notebooks, computer on wheels etc.) to their patient data?	in %		0.0416667	0.09375	0.0416667	0.0416667	0.0416667
In how many clinical units is Wi-Fi available (Wi-Fi coverage)?	in %		0.0416667	0.03125	0.0416667	0.0416667	0.0416667
In how many clinical units are the following hardware devices available for documenting and processing patient data? PCs	in %		0.0208333	0.0117188	0.0208333	0.0208333	0.0208333
In how many clinical units are the following hardware devices available for documenting and processing patient data? Notebooks	in %		0.0208333	0.0351562	0.0208333	0.0208333	0.0208333
In how many clinical units are the following hardware devices available for documenting and processing patient data? Bedside terminals	in %		0.0208333	0.0117188	0.0208333	0.0208333	0.0208333
In how many clinical units are the following hardware devices available for documenting and processing patient data? Tablets	in %		0.0208333	0.0117188	0.0208333	0.0208333	0.0208333
In how many clinical units are the following hardware devices available for documenting and processing patient data? Smartphones	in %		0.0208333	0.0117188	0.0208333	0.0208333	0.0208333
In how many clinical units are the following hardware devices available for documenting and processing patient data? Thin clients	in %		0.0208333	0.0117188	0.0208333	0.0208333	0.0208333
Please indicate to what degree the electronic health record (EHR) is used in your hospital?	We haven't yet started planning the implementation of an EHR system / We are currently developing an implementation plan / We already started implementing an EHR system (partly functioning system) / We have a fully functioning EHR system	Integration & Interoperability	0.0174433	0.0204861	0.0192012	0.0155187	0.0157994
How are the different systems integrated with one another?	Not at all / Some systems are not integrated / Via individual interfaces / Via a communication server / Via a shared database		0.0174433	0.0204861	0.0192012	0.0155187	0.0157994
Which of the following standards/profiles are used in your HIS: HL7 V2 messages?	Yes / No		0.0068361	0.00920139	0.0107167	0.00722054	0.00628636
Which of the following standards/profiles are used in your HIS: DICOM?	Yes / No		0.0068361	0.00920139	0.0107167	0.00722054	0.00628636
Which of the following standards/profiles are used in your HIS: HL7 V3 messages?	Yes / No		0.0068361	0.00920139	0.0107167	0.00722054	0.00628636
Which of the following standards/profiles are used in your HIS: IHE profiles?	Yes / No		0.0068361	0.00920139	0.0107167	0.00722054	0.00628636
Which of the following standards/profiles are used in your HIS: HL7 CDA's?	Yes / No		0.0068361	0.00920139	0.0107167	0.00722054	0.00628636
Which of the following standards/profiles are used in your HIS: HL7 RIM?	Yes / No		0.0068361	0.00920139	0.0107167	0.00722054	0.00628636
In how many relevant subsystems / modules of your HIS are the following patient data integrated across system boundaries, i.e. available: Patient demographics?	in %		0.0212698	0.0239583	0.0176484	0.0171634	0.0154793
In how many relevant subsystems / modules of your HIS are the following patient data integrated across system boundaries, i.e. available: Diagnoses?	in %		0.0212698	0.0239583	0.0176484	0.0171634	0.0154793
In how many relevant subsystems / modules of your HIS are the following patient data integrated across system boundaries, i.e. available: Therapies / procedures?	in %		0.0212698	0.0239583	0.0176484	0.0171634	0.0154793
Does your hospital IT system integrate a master patient index (MPI): Indexing across internal IT systems?	No, and it is not yet planned either / It is planned, but implementation has not yet started / Implementation started or resources allocated / Fully implemented		0.0189817	0.0204861	0.0192012	0.0155187	0.0122899
Does your hospital IT system integrate a master patient index (MPI): Indexing across IT systems outside of your hospital?	No, and it is not yet planned either / It is planned, but implementation has not yet started / Implementation started or resources allocated / Fully implemented		0.0189817				0.0122899
(How) are data from previous care stages usually integrated in your HIS?	Not at all (paper only) / Data is manually typed in / Via E-Mail / Via a portal / Via other IT solutions		0.0548808
How are patient data transferred to the OR system?	On paper / electronically via pdf file / electronically via a shared database (incomplete data) / electronically via a shared database (all relevant data)				0.0546274
How are patient data from the OR (e.g. surgery reports) transferred to the system used on regular wards?	On paper / electronically via pdf file / electronically via a shared database (incomplete data) / electronically via a shared database (all relevant data)			0.0204861		0.046556	0.0144766
How are patient data from the OR (e.g. surgery reports) transferred to the system used on ICU's?	On paper / electronically via pdf file / electronically via a shared database (incomplete data) / electronically via a shared database (all relevant data)			0.0204861		0.046556	0.0144766
Is the medical discharge summary (doctor's letter) provided electronically for outside practitioners?	No / Yes, via E-Mail / Yes, via a portal / Yes, via other IT solutions						0.0662355
Is there a workflow management system integrated in your hospitals' information system?	Yes / No		0.0174433	0.0204861	0.0205239	0.0155187	0.0144766
